# Supplementary material for: Comparative evaluation of three dengue duo rapid test kits to detect NS1, IgM, and IgG associated with acute dengue in children in Myanmar
Source: PLoS One. 2019 Mar 13;14(3):e0213451. doi: 10.1371/journal.pone.0213451 (PMC6415848; doi:10.1371/journal.pone.0213451)
Supplement: S1 Row data — (XLSX) [file pone.0213451.s004.xlsx]

## Sheet: Positive samples
		Diagnosis			RT-PCR		ELISA IgM/igG		NS1 test			IgM test			IgG test
				Secondary acute infection (87)	P/N: 81/6		P/N: 42/45	P/N: 87/0	P/N: 52/35	P/N: 37/50	P/N: 67/20	P/N: 41/46	P/N: 50/37	P/N: 79/8	P/N: 72/15	P/N: 76/11	P/N: 83/4
				Primary acute infection (22)	P/N: 21/1		P/N: 18/4	P/N: 3/19	P/N: 17/5	P/N: 16/6	P/N: 20/2	P/N: 15/7	P/N: 16/6	P/N: 19/3	P/N: 7/15	P/N: 9/14	P/N: 7/15
				Positive control (109)	P/N: 102/7		P/N: 60/49	P/N: 90/19	P/N: 69/40	P/N: 53/56	P/N: 87/22	P/N: 56/53	P/N: 66/43	P/N: 98/11	P/N: 79/30	P/N: 85/24	P/N: 90/19
Code	Day of fever	Diagnosis_YANKIN	IgM/IgG ratio	primary acute/secondary acute infection	RT-PCR	Ct values	ELISA IgM	ELISA IgG	Humasis NS1	SD NS1	Wells NS1	Humasis IgM	SD IgM	Wells IgM	Humasis IgG	SD IgG	Wells IgG
ID200	5	Dengue	0.204065	Secondary acute infection	Negative	Negative	Positive	Positive	Negative	Negative	Negative	Positive	Positive	Positive	Positive	Positive	Positive
ID160	6	Severe Dengue	0.283512	Secondary acute infection	Negative	Negative	Positive	Positive	Negative	Negative	Negative	Negative	Positive	Positive	Positive	Positive	Positive
ID133	7	Severe Dengue	1.1837	Secondary acute infection	Negative	Negative	Positive	Positive	Negative	Negative	Negative	Positive	Positive	Positive	Positive	Positive	Positive
ID020	5	Dengue with warnig sign	0.477543	Secondary acute infection	Negative	Negative	Positive	Positive	Negative	Negative	Negative	Positive	Positive	Positive	Positive	Positive	Positive
ID016	6	Dengue with warnig sign	0.563753	Secondary acute infection	Negative	Negative	Positive	Positive	Negative	Negative	Negative	Positive	Positive	Positive	Positive	Positive	Positive
N60	6	Dengue with warning sign	3.24854	Pmary acute infection	Negative	Negative	Positive	Negative	Negative	Negative	Negative	Negative	Negative	Negative	Negative	Negative	Negative
ID010	5	Dengue	0.387876	Secondary acute infection	Negative	Negative	Positive	Positive	Negative	Negative	Negative	Negative	Positive	Negative	Negative	Positive	Negative
ID087	4	Dengue with warnig sign	0.124897	Secondary acute infection	2	30.28	Negative	Positive	Positive	Positive	Positive	Negative	Negative	Positive	Positive	Positive	Positive
ID079	5	Severe Dengue	0.206858	Secondary acute infection	2	37.57	Positive	Positive	Negative	Negative	Positive	Negative	Positive	Positive	Positive	Positive	Positive
ID072	5	Dengue with warnig sign	0.101544	Secondary acute infection	2	35.6	Negative	Positive	Negative	Negative	Negative	Negative	Positive	Positive	Positive	Positive	Positive
ID070	6	Severe Dengue	0.191518	Secondary acute infection	2	37.43	Positive	Positive	Positive	Negative	Positive	Negative	Negative	Positive	Positive	Positive	Positive
ID068	4	Dengue with warnig sign	0.154572	Secondary acute infection	2	9.46	Negative	Positive	Positive	Positive	Positive	Negative	Positive	Positive	Positive	Positive	Positive
ID067	4	Dengue with warnig sign	0.0405755	Secondary acute infection	2	45.12	Negative	Positive	Positive	Positive	Positive	Negative	Negative	Positive	Positive	Positive	Positive
ID062	6	Dengue with warnig sign	0.143559	Secondary acute infection	2	36.96	Negative	Positive	Negative	Negative	Negative	Negative	Positive	Positive	Positive	Positive	Positive
ID053	5	Dengue with warnig sign	0.281106	Secondary acute infection	2	39	Positive	Positive	Negative	Negative	Negative	Positive	Positive	Positive	Positive	Positive	Positive
ID051	6	Severe Dengue	0.0523113	Secondary acute infection	2	33.11	Negative	Positive	Positive	Negative	Positive	Positive	Positive	Positive	Positive	Positive	Positive
ID044	5	Dengue with warnig sign	0.223737	Secondary acute infection	2	34.97	Positive	Positive	Positive	Negative	Positive	Negative	Negative	Positive	Positive	Positive	Positive
ID042	5	Dengue with warnig sign	0.101242	Secondary acute infection	2	33.41	Negative	Positive	Positive	Positive	Positive	Positive	Negative	Positive	Positive	Positive	Positive
ID032	7	Dengue with warnig sign	0.19829	Secondary acute infection	2	35.66	Positive	Positive	Positive	Positive	Positive	Negative	Positive	Positive	Positive	Positive	Positive
ID007	6	Severe Dengue	0.0994916	Secondary acute infection	2	38.27	Negative	Positive	Negative	Negative	Negative	Negative	Negative	Positive	Positive	Positive	Positive
ID006	4	Severe Dengue	0.25968	Secondary acute infection	2	35.64	Positive	Positive	Negative	Negative	Positive	Negative	Positive	Positive	Positive	Positive	Positive
ID005	6	Dengue with warnig sign	0.0593913	Secondary acute infection	2	28.03	Negative	Positive	Negative	Negative	Negative	Negative	Negative	Positive	Positive	Positive	Positive
ID203	4	Dengue	0.247317	Secondary acute infection	1	31.79	Positive	Positive	Positive	Negative	Positive	Positive	Positive	Positive	Positive	Positive	Positive
ID201	6	Severe Dengue	0.0894258	Secondary acute infection	1	32.24	Negative	Positive	Positive	Positive	Positive	Negative	Negative	Negative	Positive	Positive	Positive
ID197	5	Dengue	0.332325	Secondary acute infection	1	38.15	Positive	Positive	Positive	Positive	Positive	Negative	Positive	Positive	Positive	Positive	Positive
ID159	4	Dengue	0.086503	Secondary acute infection	1	37.86	Negative	Positive	Positive	Negative	Positive	Negative	Positive	Positive	Positive	Positive	Positive
ID157	7	Dengue with warnig sign	0.130627	Secondary acute infection	1	38.71	Negative	Positive	Positive	Negative	Positive	Positive	Negative	Positive	Positive	Positive	Positive
ID151	5	Severe Dengue	0.0584838	Secondary acute infection	1	29.52	Negative	Positive	Positive	Negative	Positive	Positive	Negative	Positive	Positive	Positive	Positive
ID146	3	Dengue	0.127016	Secondary acute infection	1	40.47	Negative	Positive	Positive	Negative	Positive	Positive	Positive	Positive	Positive	Positive	Positive
ID143	6	Dengue with warnig sign	0.234902	Secondary acute infection	1	38.47	Positive	Positive	Positive	Negative	Positive	Positive	Positive	Positive	Positive	Positive	Positive
ID140	3	Dengue with warnig sign	0.183012	Secondary acute infection	1	30.15	Positive	Positive	Negative	Negative	Positive	Positive	Positive	Positive	Positive	Positive	Positive
ID138	3	Dengue with warnig sign	0.143381	Secondary acute infection	1	28.98	Negative	Positive	Negative	Positive	Positive	Positive	Positive	Positive	Positive	Positive	Positive
ID089	6	Dengue with warnig sign	0.274419	Secondary acute infection	1	29.52	Positive	Positive	Negative	Negative	Positive	Negative	Positive	Positive	Positive	Positive	Positive
ID086	5	Dengue with warnig sign	0.0688753	Secondary acute infection	1	40.21	Negative	Positive	Positive	Positive	Positive	Negative	Positive	Positive	Positive	Positive	Positive
ID083	6	Severe Dengue	0.270066	Secondary acute infection	1	28.88	Positive	Positive	Positive	Positive	Positive	Negative	Positive	Positive	Positive	Positive	Positive
ID081	5	Dengue with warnig sign	0.167	Secondary acute infection	1	28.91	Negative	Positive	Positive	Positive	Positive	Negative	Negative	Positive	Positive	Positive	Positive
ID076	5	Dengue	0.797029	Secondary acute infection	1	45.24	Positive	Positive	Positive	Positive	Positive	Positive	Positive	Positive	Positive	Positive	Positive
ID073	4	Dengue with warnig sign	2.21722	Pmary acute infection	1	37.42	Negative	Negative	Positive	Negative	Positive	Negative	Positive	Positive	Positive	Positive	Positive
ID069	5	Severe Dengue	0.0524753	Secondary acute infection	1	35.76	Negative	Positive	Positive	Positive	Positive	Negative	Negative	Negative	Positive	Positive	Positive
ID066	6	Dengue with warnig sign	0.0843096	Secondary acute infection	1	35.92	Negative	Positive	Negative	Negative	Negative	Negative	Negative	Positive	Positive	Positive	Positive
ID065	5	Severe Dengue	0.476489	Secondary acute infection	1	38.18	Positive	Positive	Negative	Negative	Negative	Negative	Positive	Positive	Positive	Positive	Positive
ID064	6	Dengue with warnig sign	0.123611	Secondary acute infection	1	38	Negative	Positive	Positive	Positive	Positive	Negative	Negative	Positive	Positive	Positive	Positive
ID057	5	Dengue with warnig sign	0.0569721	Secondary acute infection	1	36.43	Negative	Positive	Negative	Negative	Positive	Negative	Negative	Positive	Positive	Positive	Positive
ID055	4	Severe Dengue	0.253284	Secondary acute infection	1	36.43	Positive	Positive	Negative	Negative	Positive	Positive	Positive	Positive	Positive	Positive	Positive
ID052	5	Severe Dengue	0.301717	Secondary acute infection	1	21.4	Positive	Positive	Positive	Positive	Positive	Positive	Positive	Positive	Positive	Positive	Positive
ID050	4	Dengue with warnig sign	0.113767	Secondary acute infection	1	37.16	Negative	Positive	Positive	Positive	Positive	Negative	Negative	Positive	Positive	Positive	Positive
ID049	5	Severe Dengue	0.466535	Secondary acute infection	1	37.42	Positive	Positive	Positive	Positive	Positive	Positive	Positive	Positive	Positive	Positive	Positive
ID048	5	Severe Dengue	0.244334	Secondary acute infection	1	35.84	Positive	Positive	Positive	Positive	Positive	Positive	Positive	Positive	Positive	Positive	Positive
ID047	6	Dengue with warnig sign	0.0829475	Secondary acute infection	1	35.35	Negative	Positive	Negative	Negative	Positive	Negative	Negative	Positive	Positive	Positive	Positive
ID046	5	Dengue with warnig sign	0.312825	Secondary acute infection	1	33.62	Positive	Positive	Negative	Negative	Positive	Positive	Positive	Positive	Positive	Positive	Positive
ID045	5	Dengue	0.116191	Secondary acute infection	1	19.11	Negative	Positive	Positive	Positive	Positive	Positive	Positive	Positive	Positive	Positive	Positive
ID041	6	Severe Dengue	0.0744877	Secondary acute infection	1	36.06	Negative	Positive	Positive	Negative	Positive	Negative	Negative	Positive	Positive	Positive	Positive
ID038	4	Dengue	0.168283	Secondary acute infection	1	34.04	Negative	Positive	Positive	Positive	Positive	Negative	Negative	Positive	Positive	Positive	Positive
ID037	5	Severe Dengue	0.140388	Secondary acute infection	1	35.32	Negative	Positive	Negative	Negative	Positive	Negative	Positive	Positive	Positive	Positive	Positive
ID035	5	Severe Dengue	0.212375	Secondary acute infection	1	11.24	Positive	Positive	Positive	Negative	Positive	Positive	Negative	Positive	Positive	Positive	Positive
ID031	5	Dengue with warnig sign	11.5	Pmary acute infection	1	35.86	Positive	Negative	Positive	Positive	Positive	Positive	Positive	Positive	Positive	Positive	Positive
ID028	6	Dengue with warnig sign	0.135395	Secondary acute infection	1	35.29	Negative	Positive	Positive	Negative	Positive	Positive	Positive	Positive	Positive	Positive	Positive
ID026	6	Dengue with warnig sign	0.13596	Secondary acute infection	1	35.62	Negative	Positive	Negative	Negative	Negative	Positive	Positive	Positive	Positive	Positive	Positive
ID025	6	Severe Dengue	0.096058	Secondary acute infection	1	36.78	Negative	Positive	Positive	Negative	Negative	Positive	Positive	Positive	Positive	Positive	Positive
ID024	5	Dengue with warnig sign	0.218033	Secondary acute infection	1	38.61	Positive	Positive	Positive	Negative	Positive	Positive	Positive	Positive	Positive	Positive	Positive
ID023	6	Severe Dengue	0.707193	Secondary acute infection	1	37.82	Positive	Positive	Positive	Positive	Positive	Negative	Positive	Positive	Positive	Positive	Positive
ID022	6	Severe Dengue	0.130043	Secondary acute infection	1	19.7	Negative	Positive	Positive	Negative	Positive	Negative	Negative	Positive	Positive	Positive	Positive
ID017	5	Dengue	0.122604	Secondary acute infection	1	37.36	Negative	Positive	Negative	Negative	Negative	Positive	Positive	Positive	Positive	Positive	Positive
ID014	5	Severe Dengue	1.24653	Pmary acute infection	1	38.11	Positive	Positive	Negative	Negative	Positive	Negative	Positive	Positive	Positive	Positive	Positive
ID013	5	Severe Dengue	0.310865	Secondary acute infection	1	35.38	Positive	Positive	Negative	Negative	Positive	Positive	Positive	Positive	Positive	Positive	Positive
ID012	5	Dengue with warnig sign	0.240442	Secondary acute infection	1	34.59	Positive	Positive	Negative	Negative	Positive	Positive	Positive	Positive	Positive	Positive	Positive
ID011	6	Severe Dengue	0.126104	Secondary acute infection	1	39.27	Negative	Positive	Negative	Negative	Negative	Negative	Negative	Positive	Positive	Positive	Positive
ID004	5	Dengue with warnig sign	0.473335	Secondary acute infection	1	39.88	Positive	Positive	Negative	Negative	Positive	Positive	Positive	Positive	Positive	Positive	Positive
ID003	5	Dengue	0.251863	Secondary acute infection	1	39.4	Negative	Positive	Negative	Negative	Positive	Positive	Negative	Positive	Positive	Positive	Positive
ID002	6	Dengue with warnig sign	1.33722	Pmary acute infection	1	39.18	Negative	Negative	Negative	Positive	Positive	Positive	Negative	Positive	Positive	Positive	Negative
ID001	6	Dengue with warnig sign	0.104093	Secondary acute infection	1	39.58	Negative	Positive	Negative	Negative	Positive	Positive	Negative	Positive	Positive	Positive	Positive
ID009	6	Dengue	4.53006	Pmary acute infection	4	7.66	Positive	Negative	Positive	Positive	Positive	Positive	Positive	Positive	Positive	Negative	Negative
ID074	4	Dengue with warnig sign	0.192724	Secondary acute infection	2	37.57	Negative	Positive	Positive	Positive	Positive	Negative	Negative	Negative	Positive	Negative	Positive
ID063	4	Dengue with warnig sign	0.495444	Pmary acute infection	2	39.44	Negative	Negative	Negative	Negative	Negative	Negative	Negative	Negative	Positive	Negative	Negative
ID166	6	Dengue with warnig sign	0.313784	Secondary acute infection	1	34.46	Positive	Positive	Positive	Positive	Positive	Positive	Positive	Positive	Positive	Negative	Positive
ID084	3	Severe Dengue	0.0455757	Secondary acute infection	1	30.61	Negative	Positive	Positive	Positive	Positive	Negative	Negative	Positive	Positive	Negative	Positive
ID077	4	Dengue with warnig sign	0.370759	Secondary acute infection	1	35.6	Positive	Positive	Positive	Positive	Positive	Negative	Negative	Positive	Positive	Negative	Positive
ID058	4	Dengue	0.0995315	Secondary acute infection	1	36.95	Negative	Positive	Positive	Positive	Positive	Negative	Negative	Positive	Positive	Negative	Positive
ID056	4	Dengue with warnig sign	0.161474	Secondary acute infection	1	36.72	Negative	Positive	Positive	Positive	Positive	Positive	Positive	Positive	Positive	Negative	Positive
ID015	6	Dengue with warnig sign	8.02646	Pmary acute infection	1	36.78	Positive	Negative	Negative	Positive	Positive	Positive	Positive	Positive	Positive	Negative	Negative
ID008	5	Dengue with warnig sign	0.178739	Secondary acute infection	1	38.36	Positive	Positive	Negative	Negative	Negative	Negative	Negative	Positive	Positive	Negative	Positive
ID061	5	Dengue	0.399472	Secondary acute infection	4	24.8	Positive	Positive	Positive	Positive	Positive	Positive	Positive	Positive	Negative	Positive	Positive
ID090	6	Dengue with warnig sign	0.659791	Secondary acute infection	2	30.33	Positive	Positive	Positive	Positive	Positive	Negative	Positive	Positive	Negative	Positive	Positive
ID088	7	Dengue with warnig sign	3.58302	Pmary acute infection	2	28.95	Positive	Positive	Positive	Positive	Positive	Positive	Negative	Positive	Negative	Positive	Positive
ID054	5	Dengue with warnig sign	0.238469	Secondary acute infection	2	34.39	Positive	Positive	Negative	Negative	Positive	Positive	Positive	Positive	Negative	Positive	Positive
ID040	7	Dengue with warnig sign	2.57813	Pmary acute infection	2	39.32	Positive	Positive	Positive	Negative	Positive	Positive	Positive	Positive	Negative	Positive	Positive
ID036	4	Dengue	0.233182	Secondary acute infection	2	37	Positive	Positive	Positive	Positive	Positive	Positive	Positive	Positive	Negative	Positive	Positive
ID021	4	Dengue	17.1227	Pmary acute infection	2	9.23	Positive	Negative	Positive	Positive	Positive	Negative	Positive	Positive	Negative	Positive	Positive
ID093	4	Dengue with warnig sign	0.122265	Secondary acute infection	1	37.05	Negative	Positive	Positive	Positive	Positive	Positive	Negative	Negative	Negative	Positive	Negative
ID092	6	Dengue with warnig sign	7.93808	Pmary acute infection	1	34.04	Positive	Negative	Positive	Positive	Positive	Positive	Positive	Positive	Negative	Positive	Negative
ID091	5	Dengue with warnig sign	0.744832	Secondary acute infection	1	32.21	Positive	Positive	Positive	Positive	Positive	Negative	Negative	Positive	Negative	Positive	Positive
ID071	6	Dengue with warnig sign	0.127017	Secondary acute infection	1	37.16	Negative	Positive	Positive	Positive	Positive	Negative	Negative	Positive	Negative	Positive	Positive
ID060	7	Dengue with warnig sign	15.8688	Pmary acute infection	1	14.38	Positive	Negative	Positive	Positive	Positive	Positive	Positive	Positive	Negative	Positive	Negative
ID059	4	Dengue with warnig sign	0.265497	Secondary acute infection	1	35.12	Positive	Positive	Positive	Positive	Positive	Positive	Positive	Positive	Negative	Positive	Positive
ID034	6	Dengue with warnig sign	0.530404	Secondary acute infection	1	13.17	Positive	Positive	Positive	Positive	Positive	Positive	Positive	Positive	Negative	Positive	Positive
ID018	7	Dengue with warnig sign	0.443495	Secondary acute infection	1	37.11	Positive	Positive	Negative	Negative	Positive	Positive	Negative	Negative	Negative	Positive	Positive
ID202	3	Dengue with warnig sign	0.172477	Secondary acute infection	1	29.72	Negative	Positive	Positive	Positive	Positive	Negative	Negative	Negative	Negative	Negative	Negative
ID167	3	Dengue with warnig sign	10.819	Pmary acute infection	1	30.49	Positive	Negative	Positive	Positive	Positive	Negative	Negative	Positive	Negative	Negative	Positive
ID085	6	Dengue with warnig sign	0.0688367	Secondary acute infection	1	40.59	Negative	Positive	Negative	Negative	Negative	Negative	Negative	Negative	Negative	Negative	Negative
ID082	4	Dengue with warnig sign	0.0841928	Secondary acute infection	1	21.11	Negative	Positive	Positive	Positive	Positive	Negative	Negative	Positive	Negative	Negative	Positive
ID078	5	Dengue with warnig sign	3.22376	Pmary acute infection	1	37.42	Positive	Negative	Positive	Positive	Positive	Positive	Positive	Positive	Negative	Negative	Negative
ID075	5	Dengue with warnig sign	18.3252	Pmary acute infection	1	7.8	Positive	Negative	Positive	Positive	Positive	Positive	Positive	Positive	Negative	Negative	Negative
ID043	7	Dengue	14.7228	Pmary acute infection	1	38.19	Positive	Negative	Positive	Positive	Positive	Positive	Positive	Positive	Negative	Negative	Negative
ID039	6	Dengue with warnig sign	12.2719	Pmary acute infection	1	33.41	Positive	Negative	Positive	Positive	Positive	Positive	Positive	Positive	Negative	Negative	Negative
ID033	4	Dengue with warnig sign	1.46857	Pmary acute infection	1	33.75	Negative	Negative	Positive	Positive	Positive	Negative	Negative	Negative	Negative	Negative	Negative
ID030	7	Dengue	11.2716	Pmary acute infection	1	8.1	Positive	Negative	Positive	Positive	Positive	Positive	Positive	Positive	Negative	Negative	Negative
ID029	6	Severe Dengue	7.75039	Pmary acute infection	1	17.18	Positive	Negative	Positive	Positive	Positive	Positive	Positive	Positive	Negative	Negative	Negative
ID027	4	Dengue	0.112732	Secondary acute infection	1	19.85	Negative	Positive	Positive	Negative	Negative	Negative	Negative	Positive	Negative	Negative	Positive
ID019	6	Dengue with warnig sign	5.98456	Pmary acute infection	1	36.42	Positive	Negative	Positive	Negative	Positive	Positive	Positive	Positive	Negative	Negative	Negative

## Sheet: Negative samples
	RT-PCR	ELISA IgM/igG		NS1 test			IgM test			IgG test
	P/N: 63/0	P/N: 63/0	P/N: 63/0	P/N: 63/0	P/N: 63/0	P/N: 63/0	P/N: 62/1	P/N: 63/0	P/N: 63/0	P/N: 60/3	P/N: 63/0	P/N: 63/0
Code	RT-PCR	ELISA IgM	ELISA IgG	Humasis NS1	SD NS1	Wells NS1	Humasis IgM	SD IgM	Wells IgM	Humasis IgG	SD IgG	Wells IgG
N058	Negative	Negative	Negative	Negative	Negative	Negative	Negative	Negative	Negative	Positive	Negative	Negative
N139	Negative	Negative	Negative	Negative	Negative	Negative	Negative	Negative	Negative	Positive	Negative	Negative
N157	Negative	Negative	Negative	Negative	Negative	Negative	Negative	Negative	Negative	Positive	Negative	Negative
N144	Negative	Negative	Negative	Negative	Negative	Negative	Positive	Negative	Negative	Negative	Negative	Negative
N043	Negative	Negative	Negative	Negative	Negative	Negative	Negative	Negative	Negative	Negative	Negative	Negative
N045	Negative	Negative	Negative	Negative	Negative	Negative	Negative	Negative	Negative	Negative	Negative	Negative
N059	Negative	Negative	Negative	Negative	Negative	Negative	Negative	Negative	Negative	Negative	Negative	Negative
N061	Negative	Negative	Negative	Negative	Negative	Negative	Negative	Negative	Negative	Negative	Negative	Negative
N063	Negative	Negative	Negative	Negative	Negative	Negative	Negative	Negative	Negative	Negative	Negative	Negative
N065	Negative	Negative	Negative	Negative	Negative	Negative	Negative	Negative	Negative	Negative	Negative	Negative
N068	Negative	Negative	Negative	Negative	Negative	Negative	Negative	Negative	Negative	Negative	Negative	Negative
N071	Negative	Negative	Negative	Negative	Negative	Negative	Negative	Negative	Negative	Negative	Negative	Negative
N075	Negative	Negative	Negative	Negative	Negative	Negative	Negative	Negative	Negative	Negative	Negative	Negative
N076	Negative	Negative	Negative	Negative	Negative	Negative	Negative	Negative	Negative	Negative	Negative	Negative
N077	Negative	Negative	Negative	Negative	Negative	Negative	Negative	Negative	Negative	Negative	Negative	Negative
N082	Negative	Negative	Negative	Negative	Negative	Negative	Negative	Negative	Negative	Negative	Negative	Negative
N085	Negative	Negative	Negative	Negative	Negative	Negative	Negative	Negative	Negative	Negative	Negative	Negative
N089	Negative	Negative	Negative	Negative	Negative	Negative	Negative	Negative	Negative	Negative	Negative	Negative
N090	Negative	Negative	Negative	Negative	Negative	Negative	Negative	Negative	Negative	Negative	Negative	Negative
N091	Negative	Negative	Negative	Negative	Negative	Negative	Negative	Negative	Negative	Negative	Negative	Negative
N093	Negative	Negative	Negative	Negative	Negative	Negative	Negative	Negative	Negative	Negative	Negative	Negative
N096	Negative	Negative	Negative	Negative	Negative	Negative	Negative	Negative	Negative	Negative	Negative	Negative
N098	Negative	Negative	Negative	Negative	Negative	Negative	Negative	Negative	Negative	Negative	Negative	Negative
N104	Negative	Negative	Negative	Negative	Negative	Negative	Negative	Negative	Negative	Negative	Negative	Negative
N106	Negative	Negative	Negative	Negative	Negative	Negative	Negative	Negative	Negative	Negative	Negative	Negative
N107	Negative	Negative	Negative	Negative	Negative	Negative	Negative	Negative	Negative	Negative	Negative	Negative
N108	Negative	Negative	Negative	Negative	Negative	Negative	Negative	Negative	Negative	Negative	Negative	Negative
N110	Negative	Negative	Negative	Negative	Negative	Negative	Negative	Negative	Negative	Negative	Negative	Negative
N112	Negative	Negative	Negative	Negative	Negative	Negative	Negative	Negative	Negative	Negative	Negative	Negative
N113	Negative	Negative	Negative	Negative	Negative	Negative	Negative	Negative	Negative	Negative	Negative	Negative
N114	Negative	Negative	Negative	Negative	Negative	Negative	Negative	Negative	Negative	Negative	Negative	Negative
N117	Negative	Negative	Negative	Negative	Negative	Negative	Negative	Negative	Negative	Negative	Negative	Negative
N119	Negative	Negative	Negative	Negative	Negative	Negative	Negative	Negative	Negative	Negative	Negative	Negative
N121	Negative	Negative	Negative	Negative	Negative	Negative	Negative	Negative	Negative	Negative	Negative	Negative
N130	Negative	Negative	Negative	Negative	Negative	Negative	Negative	Negative	Negative	Negative	Negative	Negative
N133	Negative	Negative	Negative	Negative	Negative	Negative	Negative	Negative	Negative	Negative	Negative	Negative
N134	Negative	Negative	Negative	Negative	Negative	Negative	Negative	Negative	Negative	Negative	Negative	Negative
N137	Negative	Negative	Negative	Negative	Negative	Negative	Negative	Negative	Negative	Negative	Negative	Negative
N142	Negative	Negative	Negative	Negative	Negative	Negative	Negative	Negative	Negative	Negative	Negative	Negative
N069	Negative	Negative	Negative	Negative	Negative	Negative	Negative	Negative	Negative	Negative	Negative	Negative
N073	Negative	Negative	Negative	Negative	Negative	Negative	Negative	Negative	Negative	Negative	Negative	Negative
N105	Negative	Negative	Negative	Negative	Negative	Negative	Negative	Negative	Negative	Negative	Negative	Negative
N146	Negative	Negative	Negative	Negative	Negative	Negative	Negative	Negative	Negative	Negative	Negative	Negative
N148	Negative	Negative	Negative	Negative	Negative	Negative	Negative	Negative	Negative	Negative	Negative	Negative
N151	Negative	Negative	Negative	Negative	Negative	Negative	Negative	Negative	Negative	Negative	Negative	Negative
N153	Negative	Negative	Negative	Negative	Negative	Negative	Negative	Negative	Negative	Negative	Negative	Negative
N155	Negative	Negative	Negative	Negative	Negative	Negative	Negative	Negative	Negative	Negative	Negative	Negative
N156	Negative	Negative	Negative	Negative	Negative	Negative	Negative	Negative	Negative	Negative	Negative	Negative
N158	Negative	Negative	Negative	Negative	Negative	Negative	Negative	Negative	Negative	Negative	Negative	Negative
N161	Negative	Negative	Negative	Negative	Negative	Negative	Negative	Negative	Negative	Negative	Negative	Negative
N164	Negative	Negative	Negative	Negative	Negative	Negative	Negative	Negative	Negative	Negative	Negative	Negative
N168	Negative	Negative	Negative	Negative	Negative	Negative	Negative	Negative	Negative	Negative	Negative	Negative
N170	Negative	Negative	Negative	Negative	Negative	Negative	Negative	Negative	Negative	Negative	Negative	Negative
N188	Negative	Negative	Negative	Negative	Negative	Negative	Negative	Negative	Negative	Negative	Negative	Negative
N189	Negative	Negative	Negative	Negative	Negative	Negative	Negative	Negative	Negative	Negative	Negative	Negative
N190	Negative	Negative	Negative	Negative	Negative	Negative	Negative	Negative	Negative	Negative	Negative	Negative
N194	Negative	Negative	Negative	Negative	Negative	Negative	Negative	Negative	Negative	Negative	Negative	Negative
N200	Negative	Negative	Negative	Negative	Negative	Negative	Negative	Negative	Negative	Negative	Negative	Negative
N205	Negative	Negative	Negative	Negative	Negative	Negative	Negative	Negative	Negative	Negative	Negative	Negative
N207	Negative	Negative	Negative	Negative	Negative	Negative	Negative	Negative	Negative	Negative	Negative	Negative
N208	Negative	Negative	Negative	Negative	Negative	Negative	Negative	Negative	Negative	Negative	Negative	Negative
N210	Negative	Negative	Negative	Negative	Negative	Negative	Negative	Negative	Negative	Negative	Negative	Negative
N203	Negative	Negative	Negative	Negative	Negative	Negative	Negative	Negative	Negative	Negative	Negative	Negative

## Sheet: Figure 2
		Primary
		NS1			IgM			IgG
Days	Number	Humasis	SD	CareUS	Humasis	SD	CareUS	Humasis	SD	CareUS
3--4	5	80	60	80	0	40	60	40	40	60
5	4	75	75	100	75	100	100	50	50	50
6	8	62.5	75	87.5	87.5	75	87.5	37.5	25	0
7	5	100	80	100	100	80	100	0	60	40
		Secondary
		NS1			IgM			IgG
Days	Number	Humasis	SD	CareUS	Humasis	SD	CareUS	Humasis	SD	CareUS
3--4	23	82.6087	69.5652	95.6522	39.1304	47.8261	86.9565	73.913	65.2174	91.3043
5	33	48.4848	36.3636	75.7576	60.6061	69.697	93.9394	87.8788	96.9697	96.9697
6	27	55.5556	29.6296	62.963	33.3333	51.8519	92.5926	85.1852	92.5926	96.2963
7	4	50	25	75	75	50	75	75	100	100

## Sheet: Figure 3
		NS1			IgM			IgG
	Number	humasis	sd	wellsbio	humasis	sd	wellsbio	humasis	sd	wellsbio
Dengue	19	78.9474	57.8947	78.9474	63.1579	78.9474	94.7368	63.1579	73.6842	78.9474
Dengue with warning sign	63	60.3175	52.381	80.9524	52.381	53.9683	87.3016	65.0794	73.0159	77.7778
Severe Dengue	27	59.2593	33.3333	77.7778	40.7407	62.963	92.5926	96.2963	92.5926	96.2963

## Sheet: Figure 4
		NS1			IgM			IgG
	Number	humasis	sd	wellsbio	humasis	sd	wellsbio	humasis	sd	wellsbio
Dengue 1	77	68.8312	53.2468	88.3117	55.8442	58.4416	90.9091	72.7273	74.026	80.5195
Dengue 2	23	69.5652	52.1739	73.913	30.4348	56.5217	91.3043	73.913	91.3043	95.6522
Dengue 4	2	100	100	100	100	100	100	50	50	50
